# Supplementary material for: Pilot study on exercise-induced placental transcriptomic changes and oxidative stress reduction in gestational diabetes mellitus
Source: Sci Rep. 2025 Dec 29;15:44821. doi: 10.1038/s41598-025-28642-x (PMC12749014; doi:10.1038/s41598-025-28642-x)
Supplement: Supplementary file 1 — Supplementary Information. [file 41598_2025_28642_MOESM1_ESM.zip]

Archive with 8 entries (6 files):
- 9.29Supplementary material/
- 9.29Supplementary material/Supplementary figure/
- 9.29Supplementary material/Supplementary figure/Figure legend.docx
- 9.29Supplementary material/Supplementary figure/S1 Fig.tif
- 9.29Supplementary material/Supplementary figure/S2 Fig.tif
- 9.29Supplementary material/Supplementary figure/Supplemental Fig. 1.eps
- 9.29Supplementary material/Supplementary figure/Supplemental Fig. 2.eps
- 9.29Supplementary material/Supplementary Table.doc
